# Supplementary material for: Comparative Analysis of Hematological and Immunological Parameters in Patients with Primary Sjögren’s Syndrome and Peripheral Neuropathy
Source: J Clin Med. 2023 May 25;12(11):3672. doi: 10.3390/jcm12113672 (PMC10254055; doi:10.3390/jcm12113672)
Supplement: Supplementary file 1 [file jcm-12-03672-s001.zip]

Archive with 1 entries (1 files):
- jcm-2357462-supplementary.pdf
